# Supplementary material for: Preparation and Characterization of Fenofibrate Microparticles with Surface-Active Additives: Application of a Supercritical Fluid-Assisted Spray-Drying Process
Source: Pharmaceutics. 2021 Dec 2;13(12):2061. doi: 10.3390/pharmaceutics13122061 (PMC8709266; doi:10.3390/pharmaceutics13122061)
Supplement: Supplementary file 1 [file pharmaceutics-13-02061-s001.zip]

Archive with 1 entries (1 files):
- pharmaceutics-1461445-supplementary.pdf
